# Supplementary material for: Circulating microvesicles correlate with radiation proctitis complication after radiotherapy
Source: Sci Rep. 2023 Feb 4;13:2033. doi: 10.1038/s41598-022-21726-y (PMC9899237; doi:10.1038/s41598-022-21726-y)
Supplement: Supplementary file 3 — Supplementary Information 3. [file 41598_2022_21726_MOESM3_ESM.xls]

## Sheet: Feuil1
'ID_Patient'	'Grade'	'A6NF51'	'C9JA08'	'P08253'	'P11021'	'Q8IZT6'	'Q8N0Z2'	'P62736'	'P60709'	'Q6VMQ6'	'Q6UY14'	'Q96M93'	'O60242'	'E7EUW2'	'Q15848'	'P43652'	'H3BM79'	'P02769'	'A0A0A0MSS8'	'P02763'	'P19652'	'P01011'	'P01009'	'P04217'	'P08697'	'P02765'	'P01023'	'P02662'	'P15144'	'P10275'	'P03950'	'Q9Y5C1'	'P01019'	'P01008'	'P02647'	'V9GYM3'	'P06727'	'P04114'	'P02654'	'B0YIW2'	'P55056'	'C9JF17'	'P02649'	'Q13790'	'O14791'	'O95445'	'P08519'	'A0A0A0MT16'	'Q8NE71'
44	0	NaN	NaN	NaN	NaN	NaN	2.256	NaN	1.079	NaN	NaN	NaN	NaN	NaN	0.503	1.1	NaN	3.43	NaN	0.941	0.742	0.932	0.948	0.796	0.762	0.981	0.524	NaN	NaN	NaN	1.018	NaN	1.095	0.954	0.913	1.01	1.225	1.781	1.256	1.202	0.92	0.892	1.17	0.914	0.889	1.146	1.489	NaN	1.166
44	0	NaN	NaN	NaN	NaN	NaN	1.529	NaN	1.135	NaN	NaN	NaN	NaN	NaN	0.644	1.099	NaN	3.548	NaN	0.948	0.648	0.884	0.936	0.743	0.723	0.904	0.509	NaN	NaN	NaN	NaN	NaN	1.069	0.927	0.897	1.087	1.192	1.708	1.12	1.095	1.185	0.987	1.129	0.667	1.183	1.115	2.759	NaN	1.002
44	0	NaN	NaN	NaN	NaN	NaN	1.051	NaN	1.354	NaN	NaN	NaN	NaN	NaN	0.634	1.097	NaN	0.977	NaN	0.913	0.709	0.888	0.989	0.858	0.758	0.944	0.5	NaN	NaN	NaN	NaN	NaN	1.14	0.948	1.021	1.01	1.222	1.773	1.39	1.093	0.68	0.867	1.065	0.769	1.241	1.08	1.691	NaN	NaN
123	0	NaN	NaN	NaN	NaN	NaN	0.767	NaN	1.811	NaN	NaN	0.513	NaN	NaN	0.876	0.849	NaN	3.334	NaN	0.875	0.843	0.864	0.462	0.917	0.957	1.097	1.226	NaN	NaN	NaN	0.855	NaN	0.877	0.881	1.477	1.374	1.106	0.656	1.096	0.893	1.209	1.681	1.133	0.758	0.742	0.728	1.363	NaN	0.841
123	0	NaN	NaN	NaN	NaN	NaN	NaN	NaN	1.573	0.928	NaN	0.547	NaN	NaN	0.943	1.36	NaN	4.186	0.769	0.897	0.828	0.981	0.411	0.904	0.871	1.092	1.239	NaN	NaN	NaN	NaN	NaN	0.95	0.821	1.438	1.381	1.126	0.635	1.065	1.22	NaN	1.573	1.093	1.041	0.611	0.747	1.416	NaN	NaN
123	0	NaN	NaN	NaN	NaN	NaN	0.771	NaN	1.86	NaN	NaN	NaN	NaN	NaN	0.853	1.352	NaN	0.684	0.771	0.864	0.768	1.009	0.375	0.957	0.941	1.15	1.229	NaN	NaN	NaN	NaN	NaN	0.926	0.885	1.529	1.45	1.105	0.653	1.122	0.929	0.802	1.646	1.082	0.836	0.646	0.741	1.108	NaN	NaN
115	0	NaN	NaN	NaN	NaN	NaN	3.479	NaN	1.303	NaN	NaN	NaN	NaN	NaN	1.047	1.245	NaN	2.679	NaN	0.757	0.717	0.874	1.002	0.811	0.866	1.008	0.498	NaN	NaN	NaN	1.085	NaN	1.116	1.149	1.124	1.066	1.809	1.226	0.795	0.611	0.943	1.325	0.815	1.118	0.938	1.049	0.667	NaN	1.028
115	0	NaN	NaN	NaN	NaN	NaN	0.785	NaN	1.391	NaN	NaN	NaN	NaN	NaN	1.114	1.243	NaN	6.422	NaN	0.722	0.698	0.852	1.01	0.749	0.859	0.978	0.484	NaN	NaN	NaN	NaN	NaN	1.133	1.117	1.048	1.076	1.853	1.186	0.773	0.689	1.286	1.418	0.769	0.969	0.995	1.075	0.397	NaN	0.669
115	0	NaN	NaN	NaN	NaN	NaN	1.282	NaN	1.578	NaN	NaN	NaN	NaN	NaN	1.123	1.332	NaN	2.729	NaN	0.793	0.735	0.869	1.076	0.839	0.966	1.05	0.501	NaN	NaN	NaN	NaN	NaN	1.294	1.118	1.199	1.071	1.861	1.227	0.922	0.573	1.067	1.323	0.832	0.864	1.064	1.265	0.542	NaN	NaN
115	0	NaN	NaN	NaN	NaN	NaN	NaN	1.252	1.513	NaN	NaN	NaN	NaN	NaN	1.049	1.261	NaN	1.909	1.513	0.734	0.712	0.856	1.07	0.793	1.04	0.92	0.483	NaN	NaN	NaN	1.09	NaN	1.038	1.088	1.07	1.09	1.792	1.2	0.773	0.599	1.132	1.435	0.782	0.973	0.916	1.098	0.291	NaN	NaN
115	0	NaN	NaN	NaN	NaN	NaN	NaN	NaN	1.329	NaN	NaN	0.912	NaN	NaN	1.032	1.297	NaN	2.507	1.492	0.727	0.767	0.885	0.996	0.748	1.06	0.957	0.489	NaN	NaN	NaN	0.788	0.864	1.11	1.061	1.179	1.074	1.865	1.224	0.937	0.587	1.285	1.418	0.817	1.06	1.134	1.064	0.368	NaN	NaN
115	0	NaN	NaN	6.911	NaN	NaN	0.685	1.16	1.444	NaN	NaN	NaN	2.386	NaN	1.048	1.237	NaN	7.452	NaN	0.762	0.728	0.852	1.105	0.792	1.06	1.042	0.482	NaN	NaN	NaN	0.718	0.934	1.085	1.152	1.179	0.97	1.886	1.219	0.884	0.568	1.072	1.506	0.845	0.91	0.894	0.979	0.258	NaN	1.39
45	0	NaN	NaN	NaN	NaN	NaN	1.509	NaN	1.402	NaN	NaN	NaN	NaN	NaN	0.719	1.202	NaN	5.436	NaN	0.738	0.742	0.842	0.934	0.721	0.888	1.108	0.434	NaN	NaN	NaN	0.926	NaN	0.894	1.087	1.089	1.252	1.238	1.386	1.318	1.115	1.157	1.445	1.326	0.773	0.979	1.209	1.905	NaN	0.848
45	0	NaN	NaN	NaN	NaN	NaN	1.75	NaN	2.595	NaN	NaN	NaN	NaN	NaN	0.857	1.237	NaN	6.432	NaN	0.697	0.729	0.818	0.924	0.819	0.882	0.953	0.438	NaN	NaN	NaN	NaN	NaN	0.861	1.044	1.081	1.375	1.233	1.415	1.229	1.096	1.159	1.614	1.305	0.738	1.42	1.183	4.076	NaN	0.803
45	0	NaN	NaN	NaN	NaN	NaN	1.221	NaN	1.516	NaN	NaN	NaN	NaN	NaN	0.859	1.242	NaN	1.896	NaN	0.715	0.781	0.779	0.9	1.124	0.886	0.972	0.42	NaN	NaN	NaN	NaN	NaN	1.005	1.035	1.208	1.213	1.202	1.408	1.507	1.192	1.23	1.316	1.234	0.7	1.249	1.354	2.154	NaN	NaN
125	0	NaN	NaN	NaN	NaN	NaN	1.164	NaN	1.255	NaN	NaN	0.961	NaN	NaN	0.761	0.496	NaN	4.747	NaN	0.789	0.544	0.84	0.972	0.737	0.972	0.934	0.727	NaN	NaN	NaN	1.267	NaN	0.662	0.976	1.05	1.021	1.72	1.058	0.757	0.654	1.343	1.601	0.81	0.876	1.476	0.945	2.565	NaN	1.089
125	0	NaN	NaN	NaN	NaN	NaN	NaN	NaN	1.057	0.68	NaN	0.951	NaN	NaN	0.775	0.814	NaN	6.253	1.516	0.83	0.581	0.984	0.945	0.726	0.87	1.003	0.758	NaN	NaN	NaN	NaN	NaN	0.697	0.938	1.09	0.996	1.697	1.066	0.8	0.785	NaN	1.502	0.788	1.364	0.75	1.019	2.464	NaN	NaN
125	0	NaN	NaN	NaN	NaN	NaN	1.175	NaN	1.222	NaN	NaN	NaN	NaN	NaN	0.707	0.822	NaN	0.518	1.175	0.811	0.558	0.998	0.853	0.72	0.914	1.02	0.755	NaN	NaN	NaN	NaN	NaN	0.714	0.953	1.095	1.035	1.704	1.06	0.803	0.755	0.69	1.637	0.783	1.361	0.954	0.965	1.476	NaN	NaN
121	0	NaN	NaN	NaN	NaN	NaN	NaN	0.824	1.416	NaN	NaN	NaN	NaN	NaN	0.739	0.991	NaN	1.295	1.318	0.488	0.66	0.686	0.34	0.812	1.121	1.216	0.45	NaN	NaN	NaN	1.188	NaN	0.947	0.845	1.271	1.155	1.217	1.027	0.943	0.418	0.922	1.705	0.989	0.975	1.041	1.211	0.436	NaN	NaN
121	0	NaN	NaN	NaN	NaN	NaN	NaN	NaN	1.047	NaN	NaN	0.657	NaN	NaN	0.625	1.046	NaN	1.549	0.649	0.492	0.705	0.899	0.318	0.815	1.07	1.208	0.466	NaN	NaN	NaN	1.067	0.799	1.032	0.9	1.25	1.107	1.285	1.066	0.851	0.421	1.09	1.748	0.956	1.15	1.019	1.165	0.442	NaN	NaN
121	0	NaN	NaN	5.5	NaN	NaN	0.906	1.375	1.601	NaN	NaN	NaN	0.86	NaN	0.538	1.012	NaN	14.433	NaN	0.558	0.63	0.827	0.35	0.868	1.092	1.151	0.448	NaN	NaN	NaN	0.819	0.567	0.998	0.896	1.28	1.109	1.274	1.1	0.822	0.408	1.141	1.735	0.982	1.38	1.147	1.281	0.276	NaN	1.881
111	0	NaN	NaN	NaN	NaN	NaN	3.718	1.219	1.196	NaN	NaN	NaN	NaN	NaN	0.993	0.773	NaN	12.544	NaN	0.603	0.793	0.854	0.574	0.837	1.042	0.886	0.563	0.496	NaN	NaN	0.868	NaN	0.753	1.106	1.249	0.928	0.966	1.235	1.14	0.489	1.262	1.204	1.218	1.077	1.448	1.294	3.004	NaN	1.148
111	0	NaN	NaN	0.567	NaN	NaN	NaN	NaN	1.128	NaN	NaN	NaN	NaN	NaN	1.089	1.056	NaN	9.002	NaN	0.622	0.786	0.861	0.478	0.858	1.162	0.948	0.554	0.509	NaN	NaN	1.691	NaN	0.786	1.096	1.186	0.924	1.03	1.218	1.033	0.496	NaN	1.367	1.256	0.762	1.525	1.284	3.624	NaN	1.274
111	0	NaN	NaN	NaN	NaN	NaN	1.678	3.293	0.957	NaN	NaN	NaN	NaN	NaN	0.906	1.057	NaN	0.737	2.927	0.647	0.76	0.874	0.423	0.913	1.106	0.958	0.581	0.843	NaN	NaN	NaN	NaN	0.779	1.142	1.219	0.882	1.09	1.249	1.256	0.492	1.103	1.43	1.302	1.234	1.543	1.299	3.969	NaN	NaN
107	0	NaN	NaN	1.724	1.1	NaN	0.885	NaN	1.518	NaN	NaN	0.727	NaN	NaN	0.998	1.028	NaN	1.244	1.377	0.868	0.525	0.915	0.449	0.468	0.995	0.894	0.75	NaN	0.758	0.976	NaN	0.326	1.031	0.949	1.14	1.135	1.337	0.969	0.799	0.675	0.46	1.149	0.93	0.934	0.917	0.96	0.929	NaN	NaN
107	0	0.982	NaN	1.11	1.301	NaN	NaN	NaN	1.39	NaN	0.698	NaN	NaN	NaN	1.175	1.162	NaN	2.025	1.499	0.876	0.575	0.81	0.537	0.442	0.949	1.013	0.748	NaN	NaN	NaN	1.081	NaN	1.064	0.965	1.197	1.129	1.436	0.975	0.836	0.646	1.068	1.224	0.94	1.026	0.862	1.014	1.007	0.253	NaN
107	0	NaN	2.792	NaN	NaN	0.01	0.931	1.162	1.512	NaN	0.965	NaN	NaN	1.211	1.091	1.215	NaN	2.037	NaN	0.925	0.553	0.83	0.61	0.48	0.954	1.044	0.797	NaN	NaN	NaN	1.027	NaN	1.12	1.012	1.242	1.155	1.445	1.02	0.851	0.601	0.632	1.31	0.97	1.031	0.772	1.119	1.147	NaN	NaN
132	0	NaN	NaN	NaN	NaN	NaN	2.095	0.999	1.156	NaN	NaN	NaN	NaN	NaN	0.591	0.772	NaN	8.624	NaN	0.932	0.791	0.627	0.929	0.829	0.981	1.033	0.449	0.266	NaN	NaN	1.102	NaN	0.818	0.858	1.086	0.948	1.143	1.104	0.871	2.766	1.325	0.814	1.817	1.133	1.096	0.856	2.917	NaN	1.234
132	0	NaN	NaN	1.27	NaN	NaN	NaN	NaN	0.981	NaN	NaN	NaN	NaN	NaN	0.797	0.833	NaN	6.457	NaN	0.912	0.849	0.598	0.796	0.82	1.03	1.084	0.448	0.346	NaN	NaN	1.607	NaN	0.833	0.84	1.075	0.915	1.272	1.103	0.921	2.679	NaN	1.018	1.861	0.965	1.036	0.875	3.077	NaN	0.646
132	0	NaN	NaN	NaN	NaN	NaN	0.683	2.709	1.171	NaN	NaN	NaN	NaN	NaN	0.612	0.797	NaN	2.943	1.236	0.982	0.809	0.577	0.707	0.883	0.957	1.059	0.464	0.465	NaN	NaN	NaN	NaN	0.802	0.895	1.084	0.948	1.317	1.134	0.873	2.697	1.431	1.057	1.841	1.186	1.083	0.833	3.879	NaN	NaN
137	0	NaN	NaN	NaN	NaN	NaN	NaN	0.979	1.359	NaN	NaN	NaN	NaN	NaN	1.184	1.096	NaN	1.694	1.206	0.575	0.541	0.745	0.504	0.716	1.047	0.967	0.683	NaN	NaN	NaN	1.046	NaN	0.931	0.882	1.226	0.914	0.97	1.39	0.843	0.469	1.064	1.356	1.093	0.969	1.263	1.254	2.485	NaN	NaN
137	0	NaN	NaN	NaN	NaN	NaN	NaN	NaN	1.095	NaN	NaN	0.967	NaN	NaN	1.245	1.098	NaN	1.889	1.947	0.471	0.566	0.873	0.461	0.693	1.012	0.96	0.674	NaN	NaN	NaN	0.826	0.399	0.996	0.789	1.287	0.861	0.945	1.384	0.928	0.432	0.997	1.375	1.035	0.88	1.495	1.169	2.295	NaN	NaN
137	0	NaN	NaN	5.147	NaN	NaN	0.972	1.104	1.328	NaN	NaN	NaN	0.437	NaN	1.416	1.037	NaN	5.364	NaN	0.539	0.536	0.813	0.492	0.675	0.954	1.06	0.677	NaN	NaN	NaN	0.655	0.622	0.999	0.892	1.26	0.803	0.983	1.392	0.896	0.429	1.012	1.39	1.122	0.714	0.933	1.147	2.582	NaN	1.445
17	0	NaN	NaN	NaN	NaN	NaN	1.987	6.999	6.074	NaN	NaN	NaN	NaN	NaN	2.216	0.637	NaN	1.663	NaN	1.212	0.925	1.069	0.777	0.978	0.886	0.668	0.706	1.363	NaN	NaN	1.393	NaN	1.021	1.164	1.121	0.88	1.242	1.389	0.723	0.778	0.763	1.449	0.769	1.197	1.202	1.009	3.86	NaN	0.856
17	0	NaN	NaN	1.521	NaN	NaN	NaN	NaN	4.642	NaN	NaN	NaN	NaN	NaN	2.366	0.637	NaN	1.135	NaN	1.21	0.957	1.139	0.594	0.991	0.894	0.687	0.703	1.241	NaN	NaN	1.925	NaN	1.027	1.162	1.039	0.855	1.274	1.377	0.681	0.818	NaN	1.537	0.766	1.109	1.284	0.937	4.9	NaN	0.467
17	0	NaN	NaN	NaN	NaN	NaN	0.787	14.793	6.089	NaN	NaN	NaN	NaN	NaN	1.766	0.622	NaN	1.106	1.663	1.219	0.933	1.117	0.514	1.013	0.911	0.688	0.713	1.331	NaN	NaN	NaN	NaN	0.982	1.186	1.076	0.87	1.278	1.365	0.794	0.946	0.627	1.596	0.763	1.445	1.219	0.863	5.126	NaN	NaN
85	0	NaN	NaN	NaN	NaN	NaN	1.332	NaN	1.383	NaN	NaN	0.928	NaN	NaN	0.644	0.606	NaN	3.517	NaN	0.801	0.864	0.686	1.014	0.733	1.05	1.14	0.444	NaN	NaN	NaN	1.177	NaN	0.994	1.181	1.131	1.465	1.459	1.33	1.08	2.199	1.457	1.041	1.152	0.561	1.214	1.103	2.484	NaN	0.882
85	0	NaN	NaN	NaN	NaN	NaN	NaN	NaN	1.337	0.634	NaN	0.997	NaN	NaN	0.719	1.082	NaN	8.834	3.181	0.904	0.892	0.732	0.85	0.759	0.907	1.207	0.448	NaN	NaN	NaN	NaN	NaN	1.057	1.157	1.162	1.415	1.454	1.335	1.095	2.92	NaN	0.875	1.129	0.743	1.134	1.14	2.418	NaN	NaN
85	0	NaN	NaN	NaN	NaN	NaN	1.243	NaN	1.604	NaN	NaN	NaN	NaN	NaN	0.657	1.036	NaN	9.923	0.509	0.764	0.907	0.711	0.737	0.775	0.934	1.33	0.446	NaN	NaN	NaN	NaN	NaN	1.035	1.128	1.182	1.462	1.462	1.338	1.07	2.057	1.813	1.053	1.099	0.711	1.091	1.11	1.301	NaN	NaN
85	0	NaN	NaN	NaN	NaN	NaN	37.85	9.556	3.683	NaN	NaN	NaN	NaN	NaN	0.511	0.857	NaN	2.248	NaN	1.347	0.878	0.93	0.555	0.921	1.069	0.873	0.828	1.288	NaN	NaN	1.676	NaN	1.287	1.23	0.967	1.386	0.962	0.96	1.208	0.464	1.092	1.581	1.116	1.557	0.93	1.219	2.466	NaN	0.992
85	0	NaN	NaN	10.028	NaN	NaN	NaN	NaN	4.403	NaN	NaN	NaN	NaN	NaN	1.885	1.134	NaN	3.291	NaN	0.808	0.583	1.063	1.166	0.555	1.183	0.752	0.68	2.156	NaN	NaN	5.211	NaN	0.921	1.226	0.876	1.588	1.129	1.145	1.141	0.625	NaN	0.865	1.073	0.05	0.947	2.013	1.107	NaN	5.675
85	0	NaN	NaN	NaN	NaN	NaN	6.768	26.866	7.731	NaN	NaN	NaN	NaN	NaN	1.067	0.869	NaN	1.492	36.04	0.995	0.655	0.934	1.468	0.88	1.026	0.681	0.774	2.658	NaN	NaN	NaN	NaN	1.003	1.149	1.082	1.421	1.215	1.188	1.029	0.49	0.29	1.742	1.253	1.245	1.227	1.264	1.238	NaN	NaN
49	1	NaN	NaN	0.658	1.207	NaN	1.295	NaN	0.969	NaN	NaN	0.908	NaN	NaN	0.609	1.026	NaN	4.174	0.999	0.635	1.018	0.732	0.716	0.634	1.146	1.055	1.216	NaN	0.612	1.056	NaN	0.557	0.8	1.095	0.749	0.973	2.006	0.852	0.97	0.776	1.51	1.125	0.689	0.85	1.539	0.813	0.4	NaN	NaN
49	1	0.782	NaN	1.776	1.219	NaN	NaN	NaN	0.917	NaN	0.577	NaN	NaN	NaN	0.751	1.114	NaN	3.298	1.684	0.59	1.049	0.647	0.832	0.65	1.087	1.237	1.188	NaN	NaN	NaN	1.199	NaN	0.821	1.07	0.806	1.096	2.062	0.851	0.963	0.709	1.39	1.112	0.69	0.932	1.267	0.793	0.252	0.458	NaN
49	1	NaN	1.572	NaN	NaN	0.449	1.339	0.638	1.4	NaN	0.572	NaN	NaN	1.351	0.678	1.122	NaN	2.36	NaN	0.582	1.125	0.693	0.963	0.689	1.112	1.288	1.282	NaN	NaN	NaN	1.638	NaN	0.837	1.099	0.911	1.006	2.137	0.897	0.953	0.618	1.503	1.18	0.682	0.801	1.232	0.895	0.214	NaN	NaN
13	1	NaN	NaN	NaN	NaN	NaN	2.586	6.832	5.551	NaN	NaN	NaN	NaN	NaN	0.957	0.777	NaN	1.238	NaN	0.908	1.016	0.981	1.309	0.97	1.091	1.067	0.576	0.17	NaN	NaN	0.92	NaN	1.25	1.159	1.231	1.442	1.237	1.237	0.933	1.162	1.286	1.737	1.038	1.1	1.025	1.312	0.651	NaN	1.089
13	1	NaN	NaN	0.839	NaN	NaN	NaN	NaN	4.29	NaN	NaN	NaN	NaN	NaN	1.099	1.013	NaN	1.499	NaN	0.916	1.023	0.978	1.066	1.033	1.113	1.141	0.573	0.223	NaN	NaN	1.687	NaN	1.322	1.176	1.201	1.356	1.34	1.249	0.882	1.093	NaN	1.906	1.09	1.035	1.007	1.247	0.568	NaN	0.643
13	1	NaN	NaN	NaN	NaN	NaN	1.194	10.909	5.317	NaN	NaN	NaN	NaN	NaN	0.952	0.966	NaN	0.434	0.859	0.912	1.015	0.925	0.859	0.998	1.063	1.123	0.572	0.309	NaN	NaN	NaN	NaN	1.214	1.162	1.198	1.459	1.347	1.232	0.96	1.19	1.199	1.821	1.056	1.331	1.055	1.149	0.42	NaN	NaN
105	1	NaN	NaN	NaN	NaN	NaN	3.289	0.75	0.693	NaN	NaN	NaN	NaN	NaN	0.463	0.872	NaN	11.276	NaN	0.798	0.975	0.662	0.386	0.718	1.053	0.89	0.611	1.545	NaN	NaN	1.202	NaN	0.877	1.006	0.969	1.093	1.18	1.171	0.51	0.349	0.816	0.71	0.596	0.584	1.24	0.769	0.945	NaN	0.818
105	1	NaN	NaN	1.203	NaN	NaN	NaN	NaN	0.821	NaN	NaN	NaN	NaN	NaN	0.595	1.161	NaN	7.908	NaN	0.829	1.02	0.737	0.317	0.775	1.178	0.965	0.632	1.514	NaN	NaN	2.139	NaN	0.919	1.013	0.935	1.119	1.295	1.176	0.497	0.355	NaN	0.931	0.623	0.532	1.509	0.745	0.831	NaN	1.567
105	1	NaN	NaN	NaN	NaN	NaN	0.248	1.097	0.785	NaN	NaN	NaN	NaN	NaN	0.441	1.161	NaN	0.464	1.321	0.849	0.921	0.689	0.261	0.765	1.101	0.939	0.64	1.45	NaN	NaN	NaN	NaN	0.836	1.038	0.924	1.046	1.333	1.144	0.613	0.43	0.571	1.025	0.616	0.578	1.44	0.719	0.847	NaN	NaN
142	1	NaN	NaN	NaN	NaN	NaN	0.941	NaN	1.191	NaN	NaN	0.555	NaN	NaN	1.497	0.758	NaN	2.909	NaN	0.701	0.643	0.758	0.593	0.888	0.928	0.852	0.658	NaN	NaN	NaN	0.649	NaN	0.914	0.944	1.688	1.215	1.363	0.797	1.209	0.963	1.034	2.004	1.054	0.748	0.985	1.362	0.364	NaN	0.86
142	1	NaN	NaN	NaN	NaN	NaN	NaN	NaN	1.257	0.739	NaN	0.62	NaN	NaN	1.555	1.021	NaN	3.724	0.957	0.711	0.658	0.823	0.552	0.878	0.951	0.873	0.688	NaN	NaN	NaN	NaN	NaN	0.946	0.934	1.615	1.293	1.386	0.789	1.255	1.222	NaN	1.936	1.032	1.011	0.858	1.515	0.381	NaN	NaN
142	1	NaN	NaN	NaN	NaN	NaN	0.927	NaN	1.317	NaN	NaN	NaN	NaN	NaN	1.45	0.99	NaN	0.796	0.927	0.734	0.696	0.773	0.467	0.847	0.974	0.894	0.658	NaN	NaN	NaN	NaN	NaN	0.904	0.949	1.656	1.315	1.38	0.793	1.251	0.83	0.709	2.028	1	1.132	0.935	1.408	0.845	NaN	NaN
47	1	NaN	NaN	1.037	0.934	NaN	0.995	NaN	3.123	NaN	NaN	1.271	NaN	NaN	0.626	1.595	NaN	5.24	0.978	0.984	0.682	0.829	0.819	0.883	1.185	1.058	0.527	NaN	0.803	0.927	NaN	0.715	1.33	1.047	1.013	1.321	0.987	1.368	1.098	1.116	1.827	1.217	1.264	1.04	1.148	1.322	0.706	NaN	NaN
47	1	1.378	NaN	1.201	1.108	NaN	NaN	NaN	2.726	NaN	0.526	NaN	NaN	NaN	0.756	1.745	NaN	4.408	1.382	0.865	0.699	0.778	0.898	0.797	1.032	1.12	0.519	NaN	NaN	NaN	0.889	NaN	1.371	1.026	1.043	1.371	1.03	1.357	1.118	1.059	1.177	1.264	1.285	1.109	0.995	1.278	0.456	0.776	NaN
47	1	NaN	2.827	NaN	NaN	0.02	1.007	2.485	3.168	NaN	0.58	NaN	NaN	1.371	0.73	1.774	NaN	4.699	NaN	1.01	0.647	0.831	1.021	0.831	1.05	1.128	0.564	NaN	NaN	NaN	1.211	NaN	1.398	1.03	1.138	1.348	1.009	1.391	1.112	1.03	1.83	1.278	1.326	0.984	0.94	1.415	0.441	NaN	NaN
46	1	NaN	NaN	NaN	NaN	NaN	1.469	NaN	0.868	NaN	NaN	NaN	NaN	NaN	0.623	1.847	NaN	2.128	NaN	0.697	0.622	0.84	0.998	0.821	1.073	1.292	0.375	NaN	NaN	NaN	0.813	NaN	1.035	1.184	1.037	1.028	0.883	1.518	1.556	0.653	1.123	1.321	1.15	0.984	1.107	1.425	1.607	NaN	0.855
46	1	NaN	NaN	NaN	NaN	NaN	0.75	NaN	1.052	NaN	NaN	NaN	NaN	NaN	0.721	1.848	NaN	3.123	NaN	0.665	0.59	0.828	1.056	0.824	1.081	1.203	0.378	NaN	NaN	NaN	NaN	NaN	1.043	1.18	0.994	1.171	0.848	1.497	1.417	0.629	1.25	1.469	1.132	0.89	1.513	1.408	2.83	NaN	0.774
46	1	NaN	NaN	NaN	NaN	NaN	1.037	NaN	1.013	NaN	NaN	NaN	NaN	NaN	0.751	1.868	NaN	1.196	NaN	0.774	0.593	0.808	1.026	0.867	1.042	1.262	0.374	NaN	NaN	NaN	NaN	NaN	1.079	1.15	1.114	1.038	0.856	1.523	1.685	0.54	0.752	1.21	1.109	0.761	1.55	1.565	1.78	NaN	NaN
42	1	NaN	NaN	NaN	NaN	NaN	1.964	NaN	1.516	NaN	NaN	NaN	NaN	NaN	1.044	0.762	NaN	3.38	NaN	0.691	0.676	0.851	0.057	0.783	0.929	1.218	0.641	NaN	NaN	NaN	0.645	NaN	0.853	1.079	0.945	1.1	1.453	1.899	1.304	1.2	0.762	1.46	1.48	1.266	0.596	1.13	0.738	NaN	1.111
42	1	NaN	NaN	NaN	NaN	NaN	0.987	NaN	1.754	NaN	NaN	NaN	NaN	NaN	1.087	0.78	NaN	4.116	NaN	0.711	0.662	0.83	0.033	0.769	0.905	1.146	0.631	NaN	NaN	NaN	NaN	NaN	0.843	1.1	0.934	1.124	1.442	1.866	1.24	1.045	1.152	1.589	1.464	1.069	0.653	1.055	0.286	NaN	1.014
42	1	NaN	NaN	NaN	NaN	NaN	0.671	NaN	1.531	NaN	NaN	NaN	NaN	NaN	1.12	0.846	NaN	4.195	NaN	0.714	0.74	0.801	0.05	0.856	0.977	1.211	0.635	NaN	NaN	NaN	NaN	NaN	0.944	1.08	1.007	1.141	1.457	1.944	1.421	1.189	0.794	1.506	1.438	1.073	0.72	1.098	0.602	NaN	NaN
133	1	NaN	NaN	NaN	NaN	NaN	2.67	0.953	1.366	NaN	NaN	NaN	NaN	NaN	1.647	0.997	NaN	1.392	NaN	0.592	0.685	0.928	0.511	0.891	1.056	0.89	0.637	0.22	NaN	NaN	0.857	NaN	0.908	1.058	1.05	0.894	0.949	1.534	0.978	0.381	1.204	1.756	1.135	0.975	1.089	1.193	1.826	NaN	0.927
133	1	NaN	NaN	1.196	NaN	NaN	NaN	NaN	1.227	NaN	NaN	NaN	NaN	NaN	1.799	1.149	NaN	0.908	NaN	0.606	0.709	0.935	0.483	0.905	1.119	0.918	0.637	0.346	NaN	NaN	1.281	NaN	0.972	1.104	1.033	0.929	1.033	1.561	0.964	0.464	NaN	1.982	1.188	0.931	1.235	1.145	2.186	NaN	0.914
133	1	NaN	NaN	NaN	NaN	NaN	0.976	3.117	1.365	NaN	NaN	NaN	NaN	NaN	1.302	1.121	NaN	0.625	1.692	0.598	0.654	0.922	0.382	0.922	1.058	0.924	0.643	0.362	NaN	NaN	NaN	NaN	0.911	1.068	1.027	0.844	1.056	1.526	1.041	0.463	1.02	1.973	1.191	1.077	1.148	1.144	2.262	NaN	NaN
148	1	NaN	NaN	NaN	NaN	NaN	1.071	NaN	1.537	NaN	NaN	1.19	NaN	NaN	0.702	0.488	NaN	1.887	NaN	1.038	0.907	1.37	0.698	0.919	1.035	0.844	0.423	NaN	NaN	NaN	0.642	NaN	0.821	0.949	0.848	0.801	0.865	1.242	0.591	0.436	1.21	1.351	0.799	0.776	1.023	0.768	0.374	NaN	0.88
148	1	NaN	NaN	NaN	NaN	NaN	NaN	NaN	1.715	1.072	NaN	1.198	NaN	NaN	0.697	0.682	NaN	2.348	3.682	1.064	0.927	1.425	0.613	0.975	1.066	0.872	0.433	NaN	NaN	NaN	NaN	NaN	0.884	0.916	0.831	0.787	0.842	1.237	0.593	0.546	NaN	1.35	0.759	1.342	0.901	0.763	0.398	NaN	NaN
148	1	NaN	NaN	NaN	NaN	NaN	1.995	NaN	1.671	NaN	NaN	NaN	NaN	NaN	0.59	0.699	NaN	0.779	1.067	1.048	0.883	1.386	0.551	0.973	1.078	0.88	0.424	NaN	NaN	NaN	NaN	NaN	0.885	0.976	0.873	0.803	0.859	1.246	0.612	0.37	0.723	1.357	0.763	1.304	1.002	0.824	1.354	NaN	NaN
55	1	NaN	NaN	NaN	NaN	NaN	0.857	NaN	1.03	NaN	NaN	NaN	NaN	NaN	0.952	0.987	NaN	15.661	NaN	0.855	0.463	0.932	0.867	0.787	0.947	1.186	0.851	NaN	NaN	NaN	0.862	NaN	0.832	1.083	1.042	0.912	1.625	1.325	0.921	0.849	1.214	1.778	1.094	1.125	0.753	1.016	1.834	NaN	1.031
55	1	NaN	NaN	NaN	NaN	NaN	0.764	NaN	2.234	NaN	NaN	NaN	NaN	NaN	0.892	0.982	NaN	23.904	NaN	0.844	0.465	0.911	0.91	0.893	0.977	1.074	0.849	NaN	NaN	NaN	NaN	NaN	0.871	1.089	0.989	0.914	1.64	1.332	0.929	0.722	1.281	1.57	1.077	0.936	0.895	0.993	3.867	NaN	1.604
55	1	NaN	NaN	NaN	NaN	NaN	1.068	NaN	1.086	NaN	NaN	NaN	NaN	NaN	0.925	1.017	NaN	22.321	NaN	0.864	0.531	0.92	0.905	1.277	0.967	1.15	0.85	NaN	NaN	NaN	NaN	NaN	0.908	1.096	1.128	0.947	1.697	1.374	1.046	0.829	1.303	1.604	1.045	0.96	0.95	1.169	2.231	NaN	NaN
63	1	NaN	NaN	NaN	NaN	NaN	0.976	NaN	0.919	NaN	NaN	1.211	NaN	NaN	1.093	1.012	NaN	1.2	NaN	0.639	0.776	0.753	0.559	0.908	1.03	1.191	0.505	NaN	NaN	NaN	1.007	NaN	0.943	1.028	1.191	1.176	1.399	1.346	0.818	0.674	1.302	1.517	1.037	0.863	2.673	1.388	3.612	NaN	0.852
63	1	NaN	NaN	NaN	NaN	NaN	NaN	NaN	0.932	1.026	NaN	1.133	NaN	NaN	1.173	1.073	NaN	2.067	0.998	0.64	0.8	0.877	0.502	0.903	1.039	1.214	0.523	NaN	NaN	NaN	NaN	NaN	0.949	1.014	1.215	1.175	1.41	1.389	0.824	0.079	NaN	1.534	1.103	1.158	1.333	1.34	3.746	NaN	NaN
63	1	NaN	NaN	NaN	NaN	NaN	1.217	NaN	1.077	NaN	NaN	NaN	NaN	NaN	1.061	1.083	NaN	0.874	0.999	0.659	0.786	0.89	0.462	0.913	1.09	1.305	0.509	NaN	NaN	NaN	NaN	NaN	0.955	1.049	1.229	1.245	1.455	1.388	0.852	0.73	0.782	1.625	1.05	1.182	1.878	1.373	1.693	NaN	NaN
65	1	NaN	NaN	1.083	1.014	NaN	0.821	NaN	2.307	NaN	NaN	0.954	NaN	NaN	1.507	0.68	NaN	8.187	0.624	1.221	0.648	0.894	0.449	0.872	1.096	0.848	0.58	NaN	0.899	0.905	NaN	0.319	0.794	1.162	1.032	1.081	2.308	0.919	1.234	1.136	1.117	2.127	1.729	1.302	1.183	1.027	1.307	NaN	NaN
65	1	2.144	NaN	1.106	1.45	NaN	NaN	NaN	1.965	NaN	0.539	NaN	NaN	NaN	1.694	0.724	NaN	6.169	1.509	1.16	0.693	0.804	0.561	0.859	1.024	0.973	0.564	NaN	NaN	NaN	1.145	NaN	0.813	1.156	1.032	1.235	2.328	0.915	1.168	0.945	1.621	2.159	1.733	1.422	0.945	1.055	1.087	0.228	NaN
65	1	NaN	5.029	NaN	NaN	0.131	2.538	1.736	2.358	NaN	0.648	NaN	NaN	1.746	1.696	0.712	NaN	6.516	NaN	1.187	0.646	0.871	0.634	0.885	1.012	0.985	0.597	NaN	NaN	NaN	1.289	NaN	0.821	1.093	1.149	1.136	2.327	0.932	1.18	0.965	1.439	2.111	1.742	1.322	0.925	1.124	1.322	NaN	NaN
78	1	NaN	NaN	0.845	1.329	NaN	0.851	NaN	1.126	NaN	NaN	1.077	NaN	NaN	0.858	0.89	NaN	1.544	0.808	0.84	0.873	0.746	0.8	0.895	1.07	0.794	0.668	NaN	0.782	0.737	NaN	0.765	1.222	1.112	1.083	1.255	1.089	1.235	0.929	1.641	0.838	1.102	1.029	1.157	0.974	1.005	3.196	NaN	NaN
78	1	1.316	NaN	1.172	1.334	NaN	NaN	NaN	1.081	NaN	0.688	NaN	NaN	NaN	0.98	0.92	NaN	1.455	1.419	0.774	0.979	0.697	1.044	0.845	1.048	0.94	0.656	NaN	NaN	NaN	0.934	NaN	1.247	1.141	1.12	1.46	1.105	1.247	0.883	1.407	0.626	1.246	1.023	1.481	0.882	1.042	2.629	0.241	NaN
78	1	NaN	2.184	NaN	NaN	0.512	0.854	0.819	1.32	NaN	0.97	NaN	NaN	2.19	0.998	0.912	NaN	1.91	NaN	0.79	0.865	0.773	1.157	0.842	1.031	0.936	0.679	NaN	NaN	NaN	1.019	NaN	1.287	1.086	1.204	1.29	1.11	1.259	0.926	1.428	0.867	1.051	1.021	1.269	0.781	1.052	3.149	NaN	NaN
79	1	NaN	NaN	1.525	1.022	NaN	2.332	NaN	0.956	NaN	NaN	0.545	NaN	NaN	0.682	1.521	NaN	0.918	0.62	0.779	0.816	0.745	0.411	0.692	1.524	1.157	0.623	NaN	0.727	0.953	NaN	0.697	0.822	0.858	1.151	1.808	1.436	0.952	0.844	0.651	0.427	1.327	0.858	0.728	1.522	1.171	0.601	NaN	NaN
79	1	1.383	NaN	0.847	1.067	NaN	NaN	NaN	0.852	NaN	0.733	NaN	NaN	NaN	0.849	1.685	NaN	1.407	1.508	0.824	0.852	0.706	0.525	0.709	1.417	1.133	0.597	NaN	NaN	NaN	0.978	NaN	0.861	0.94	1.287	1.603	1.48	0.947	0.902	0.637	0.787	1.342	0.9	0.823	1.242	1.233	0.404	0.675	NaN
79	1	NaN	1.135	NaN	NaN	0.01	0.869	0.825	0.933	NaN	0.678	NaN	NaN	1.609	0.907	1.774	NaN	1.146	NaN	0.815	0.831	0.684	0.554	0.722	1.458	1.13	0.633	NaN	NaN	NaN	0.978	NaN	0.886	0.959	1.116	1.813	1.475	0.976	0.87	0.607	0.61	1.438	0.889	0.744	1.339	1.26	0.481	NaN	NaN
93	1	NaN	NaN	NaN	NaN	NaN	1.147	NaN	1.02	NaN	NaN	NaN	NaN	NaN	0.597	0.866	NaN	0.848	NaN	0.85	0.77	1.087	0.895	0.776	0.962	1.068	0.575	NaN	NaN	NaN	0.776	NaN	1.082	1.055	0.854	0.826	0.632	2.098	0.866	0.511	0.953	1.278	1.073	1.343	0.95	1.194	0.863	NaN	1.021
93	1	NaN	NaN	NaN	NaN	NaN	1.081	NaN	1.745	NaN	NaN	NaN	NaN	NaN	0.617	0.881	NaN	0.863	NaN	0.869	0.7	1.021	0.979	0.744	0.944	0.99	0.571	NaN	NaN	NaN	NaN	NaN	1.082	1.013	0.809	0.897	0.586	2.027	0.82	0.512	1.013	1.216	1.095	1.048	1.147	1.129	0.337	NaN	0.695
93	1	NaN	NaN	NaN	NaN	NaN	0.717	NaN	1.113	NaN	NaN	NaN	NaN	NaN	0.597	0.943	NaN	0.821	NaN	0.901	0.72	1.034	0.952	0.787	1.018	1.077	0.566	NaN	NaN	NaN	NaN	NaN	1.239	1.029	0.929	0.871	0.6	2.106	0.948	0.515	1.173	1.276	1.087	0.855	1.189	1.076	0.747	NaN	NaN
80	2	NaN	NaN	NaN	NaN	NaN	3.107	NaN	0.956	NaN	NaN	NaN	NaN	NaN	0.488	1.427	NaN	2.233	NaN	0.747	0.791	0.63	0.925	0.817	1.013	1.512	0.435	NaN	NaN	NaN	0.851	NaN	1.006	1.151	1.213	1.69	1.397	1.41	1.306	1.687	1.601	1.131	1.497	0.678	1.425	1.153	0.748	NaN	0.957
80	2	NaN	NaN	NaN	NaN	NaN	1.682	NaN	1.513	NaN	NaN	NaN	NaN	NaN	0.546	1.474	NaN	3.634	NaN	0.722	0.74	0.613	0.985	0.892	0.999	1.384	0.413	NaN	NaN	NaN	NaN	NaN	1.05	1.113	1.113	1.716	1.385	1.379	1.227	1.58	1.667	1.193	1.45	0.492	1.641	1.076	0.666	NaN	0.906
80	2	NaN	NaN	NaN	NaN	NaN	1.072	NaN	1.061	NaN	NaN	NaN	NaN	NaN	0.59	1.47	NaN	2.539	NaN	0.771	0.849	0.611	1.066	1.176	1.115	1.47	0.43	NaN	NaN	NaN	NaN	NaN	1.157	1.136	1.283	1.691	1.442	1.432	1.377	1.692	0.933	1.008	1.459	1.082	1.821	1.282	0.78	NaN	NaN
64	2	NaN	NaN	1.362	0.888	NaN	1.049	NaN	1.629	NaN	NaN	1.187	NaN	NaN	0.876	0.838	NaN	0.598	0.814	1.05	0.876	1.198	0.824	0.963	1.2	0.942	0.545	NaN	0.735	1.173	NaN	0.465	1.132	1.212	1.156	1.036	1.033	1.225	0.869	0.601	0.674	1.45	1.002	1.586	0.988	1.152	1.501	NaN	NaN
64	2	2.436	NaN	2.773	0.983	NaN	NaN	NaN	1.649	NaN	0.924	NaN	NaN	NaN	1.045	0.877	NaN	0.662	1.744	0.998	0.893	1.077	0.983	0.902	1.155	1.044	0.53	NaN	NaN	NaN	0.763	NaN	1.159	1.179	1.198	1.076	1.116	1.226	0.887	0.711	0.987	1.518	1.011	1.72	0.661	1.171	1.373	1.387	NaN
64	2	NaN	2.188	NaN	NaN	0.165	1.051	1.281	1.87	NaN	0.946	NaN	NaN	1.012	1.069	0.876	NaN	0.567	NaN	1.041	0.843	1.124	1.092	0.86	1.134	1.057	0.565	NaN	NaN	NaN	0.621	NaN	1.132	1.213	1.308	1.07	1.105	1.235	0.888	0.613	0.904	1.498	1.012	1.501	0.707	1.204	1.698	NaN	NaN
144	2	NaN	NaN	NaN	NaN	NaN	1.234	NaN	1.353	NaN	NaN	1.073	NaN	NaN	1.116	0.746	NaN	2.513	NaN	0.838	0.711	0.832	0.81	0.844	1.064	1.056	0.648	NaN	NaN	NaN	0.849	NaN	0.949	1.033	1.197	1.255	1.358	1.198	0.944	1.104	1.359	1.397	1.056	0.66	1.273	1.128	1.238	NaN	0.745
144	2	NaN	NaN	NaN	NaN	NaN	NaN	NaN	1.364	0.921	NaN	1.008	NaN	NaN	1.157	1.129	NaN	8.083	3.507	0.873	0.788	0.809	0.773	0.828	0.987	1.094	0.674	NaN	NaN	NaN	NaN	NaN	0.966	0.986	1.196	1.262	1.314	1.19	0.981	1.329	NaN	1.207	1.086	0.908	1.022	1.152	1.229	NaN	NaN
144	2	NaN	NaN	NaN	NaN	NaN	1.401	NaN	1.562	NaN	NaN	NaN	NaN	NaN	1.159	1.057	NaN	8.779	1.247	0.845	0.792	0.833	0.721	0.816	1.047	1.122	0.674	NaN	NaN	NaN	NaN	NaN	0.956	1.025	1.204	1.33	1.352	1.218	0.98	1.051	0.93	1.392	1.051	1.064	1.102	1.088	0.807	NaN	NaN
136	2	NaN	NaN	NaN	NaN	NaN	NaN	0.513	1.031	NaN	NaN	NaN	NaN	NaN	1.892	0.901	NaN	0.919	0.923	0.714	0.596	0.787	1.157	0.66	1.109	1.157	0.574	NaN	NaN	NaN	1.063	NaN	0.684	0.923	1.042	1.577	1.43	1.087	1.619	0.742	0.977	1.398	1.401	1.077	1.268	1.576	0.598	NaN	NaN
136	2	NaN	NaN	NaN	NaN	NaN	NaN	NaN	0.835	NaN	NaN	0.959	NaN	NaN	2.08	0.901	NaN	1.029	1.212	0.657	0.571	0.784	1.14	0.659	1.083	1.185	0.57	NaN	NaN	NaN	0.912	1.031	0.757	0.864	1.103	1.536	1.454	1.082	1.741	0.704	0.966	1.402	1.396	1.089	1.404	1.474	0.688	NaN	NaN
136	2	NaN	NaN	1.306	NaN	NaN	1.149	0.759	1.006	NaN	NaN	NaN	2.126	NaN	2.42	0.892	NaN	1.378	NaN	0.729	0.573	0.783	1.153	0.749	1.039	1.282	0.58	NaN	NaN	NaN	0.82	1.118	0.792	0.939	1.13	1.435	1.456	1.094	1.739	0.648	0.949	1.458	1.417	0.968	1.299	1.545	0.601	NaN	1.055
114	2	NaN	NaN	NaN	NaN	NaN	NaN	1.528	1.822	NaN	NaN	NaN	NaN	NaN	0.741	0.922	NaN	14.579	1.118	0.376	0.587	0.758	0.437	0.655	1.093	1.077	0.543	NaN	NaN	NaN	1.206	NaN	1.105	1.045	0.966	0.967	1.123	1.873	1.009	0.756	1.313	1.686	1.142	1.077	0.925	1.178	1.057	NaN	NaN
114	2	NaN	NaN	NaN	NaN	NaN	NaN	NaN	1.912	NaN	NaN	1.929	NaN	NaN	0.869	0.923	NaN	17.305	0.483	0.352	0.56	0.946	0.479	0.606	1.191	1.097	0.549	NaN	NaN	NaN	0.976	0.761	1.137	0.985	1.083	0.923	1.114	1.876	1.374	0.584	1.78	1.641	1.134	1.123	1.168	1.099	1.182	NaN	NaN
114	2	NaN	NaN	1.401	NaN	NaN	1.139	1.402	1.404	NaN	NaN	NaN	0.48	NaN	0.902	0.907	NaN	14.853	NaN	0.4	0.565	0.834	0.46	0.652	1.092	1.205	0.548	NaN	NaN	NaN	0.871	0.217	1.108	1.129	1.072	0.856	1.114	1.859	1.29	0.66	1.315	1.702	1.153	1.109	0.968	1.088	1.266	NaN	1.401
113	2	NaN	NaN	NaN	NaN	NaN	3.068	1.519	0.969	NaN	NaN	NaN	NaN	NaN	0.662	0.834	NaN	6.661	NaN	0.739	0.814	0.819	0.863	0.846	1.073	1.19	0.305	0.303	NaN	NaN	1.178	NaN	0.888	1.14	1.366	1.019	1.503	0.797	1.035	0.991	1.153	0.841	0.636	0.77	1.331	1.246	0.671	NaN	1.391
113	2	NaN	NaN	0.319	NaN	NaN	NaN	NaN	1.006	NaN	NaN	NaN	NaN	NaN	0.716	1.018	NaN	5.138	NaN	0.711	0.847	0.828	0.78	0.87	1.131	1.224	0.313	0.276	NaN	NaN	1.41	NaN	0.902	1.154	1.342	1.041	1.617	0.796	1.063	0.946	NaN	0.948	0.64	0.578	1.403	1.252	0.387	NaN	1.643
113	2	NaN	NaN	NaN	NaN	NaN	1.88	1.885	1.059	NaN	NaN	NaN	NaN	NaN	0.478	1.004	NaN	0.587	3.25	0.758	0.819	0.78	0.699	0.873	1.074	1.204	0.322	0.498	NaN	NaN	NaN	NaN	0.862	1.234	1.34	1.009	1.665	0.81	1.107	1.053	1.002	0.963	0.654	0.874	1.357	1.188	0.129	NaN	NaN
88	2	NaN	NaN	NaN	NaN	NaN	2.94	NaN	0.97	NaN	NaN	NaN	NaN	NaN	0.638	0.831	NaN	1.78	NaN	1.085	0.671	0.878	0.349	0.765	0.995	1.097	0.452	NaN	NaN	NaN	1.043	NaN	0.844	1.226	1.301	1.041	2.015	0.799	0.73	0.87	1.14	1.291	0.778	1.016	0.831	1.082	1.095	NaN	1.231
88	2	NaN	NaN	NaN	NaN	NaN	1.21	NaN	1.155	NaN	NaN	NaN	NaN	NaN	0.661	0.801	NaN	3.123	NaN	1.081	0.615	0.831	0.337	1.107	0.972	0.993	0.445	NaN	NaN	NaN	NaN	NaN	0.858	1.215	1.235	1.058	2.08	0.804	0.745	0.759	1.198	1.369	0.771	0.849	0.988	1.032	0.449	NaN	1.371
88	2	NaN	NaN	NaN	NaN	NaN	1.254	NaN	1.219	NaN	NaN	NaN	NaN	NaN	0.622	0.875	NaN	1.03	NaN	1.095	0.7	0.853	0.359	1.829	1.058	1.014	0.436	NaN	NaN	NaN	NaN	NaN	0.944	1.2	1.329	1.001	2.1	0.816	0.79	0.847	1.074	1.284	0.801	0.909	1.027	1.193	0.926	NaN	NaN
140	2	NaN	NaN	NaN	NaN	NaN	0.885	NaN	1.297	NaN	NaN	1.302	NaN	NaN	1.292	0.755	NaN	2.808	NaN	0.778	0.884	0.88	1.01	0.752	1.108	1.169	0.457	NaN	NaN	NaN	0.797	NaN	0.917	0.997	1.169	1.103	1.243	1.498	1.247	0.967	1.453	1.474	1.405	0.454	1.034	1.3	0.492	NaN	1.03
140	2	NaN	NaN	NaN	NaN	NaN	NaN	NaN	1.192	0.714	NaN	1.313	NaN	NaN	1.358	1.282	NaN	3.228	2.845	0.827	0.956	0.965	0.911	0.749	1.12	1.219	0.46	NaN	NaN	NaN	NaN	NaN	0.979	0.996	1.126	1.06	1.227	1.503	1.298	1.137	NaN	1.347	1.42	0.771	1.016	1.363	0.559	NaN	NaN
140	2	NaN	NaN	NaN	NaN	NaN	1.666	NaN	1.322	NaN	NaN	NaN	NaN	NaN	1.241	1.277	NaN	0.631	0.89	0.753	0.907	0.935	0.821	0.769	1.159	1.27	0.451	NaN	NaN	NaN	NaN	NaN	0.933	1.055	1.178	1.066	1.265	1.512	1.298	0.923	1.249	1.472	1.398	0.814	0.987	1.307	0.728	NaN	NaN
131	2	NaN	NaN	NaN	NaN	NaN	NaN	1.211	1.416	NaN	NaN	NaN	NaN	NaN	0.71	1.155	NaN	0.785	1.231	0.546	0.614	0.768	0.937	0.819	0.925	1.172	0.66	NaN	NaN	NaN	0.956	NaN	0.805	1.004	1.07	1.269	1.07	1.252	0.845	0.733	1.305	1.54	0.841	1.032	1.009	1.241	0.84	NaN	NaN
131	2	NaN	NaN	NaN	NaN	NaN	NaN	NaN	1.357	NaN	NaN	1.172	NaN	NaN	0.694	1.168	NaN	1.228	2.28	0.52	0.582	0.846	0.869	0.832	0.946	1.127	0.67	NaN	NaN	NaN	0.861	0.481	0.863	0.943	1.153	1.204	1.115	1.26	0.93	0.73	1.246	1.592	0.823	1.033	1.203	1.245	0.76	NaN	NaN
131	2	NaN	NaN	3.367	NaN	NaN	1.445	1	1.364	NaN	NaN	NaN	3.365	NaN	0.669	1.15	NaN	5.594	NaN	0.558	0.558	0.808	0.96	0.912	0.926	1.285	0.667	NaN	NaN	NaN	0.688	1.001	0.865	1.028	1.147	1.174	1.088	1.261	0.895	0.801	1.281	1.572	0.857	1.008	0.879	1.233	0.775	NaN	0.932
117	2	NaN	NaN	NaN	NaN	NaN	1.753	1.134	1.312	NaN	NaN	NaN	NaN	NaN	1.991	0.97	NaN	7.201	NaN	0.468	0.597	0.727	1.27	0.865	0.895	1.081	0.587	2.299	NaN	NaN	0.91	NaN	0.931	1.156	1.473	1.319	1.34	1.148	1.1	0.931	1.243	2.032	1.284	1.205	1.04	1.415	1.303	NaN	1.278
117	2	NaN	NaN	2.212	NaN	NaN	NaN	NaN	1.041	NaN	NaN	NaN	NaN	NaN	2.553	1.345	NaN	4.475	NaN	0.519	0.66	0.794	1.09	0.9	0.966	1.171	0.61	2.155	NaN	NaN	2.194	NaN	0.949	1.174	1.435	1.306	1.494	1.162	1.096	0.807	NaN	2.334	1.3	0.937	1.138	1.342	1.555	NaN	1.359
117	2	NaN	NaN	NaN	NaN	NaN	1.354	3.445	1.135	NaN	NaN	NaN	NaN	NaN	1.583	1.237	NaN	0.731	1.456	0.49	0.592	0.703	0.999	0.797	0.888	1.139	0.599	1.942	NaN	NaN	NaN	NaN	0.928	1.173	1.375	1.28	1.502	1.14	1.173	0.863	0.963	2.245	1.241	1.281	1.116	1.29	1.57	NaN	NaN
99	3	NaN	NaN	1.158	1.207	NaN	1.081	NaN	1.336	NaN	NaN	1.721	NaN	NaN	0.385	1.527	NaN	100	0.347	0.648	0.588	0.555	0.862	0.852	1.117	0.929	0.854	NaN	0.57	0.997	NaN	0.935	0.874	0.844	0.816	1.218	1.646	1.495	0.909	1.325	0.931	0.78	1.453	0.479	1.401	0.782	0.523	NaN	NaN
99	3	0.703	NaN	3.297	1.293	NaN	NaN	NaN	1.212	NaN	1.145	NaN	NaN	NaN	0.372	1.596	NaN	100	1.064	0.626	0.639	0.466	0.941	0.812	1.017	1.001	0.822	NaN	NaN	NaN	0.868	NaN	0.911	0.846	0.863	1.238	1.747	1.493	0.926	1.118	1.08	0.847	1.409	0.54	1.062	0.773	0.386	0.943	NaN
99	3	NaN	2.087	NaN	NaN	0.917	1.126	1.039	1.863	NaN	1.221	NaN	NaN	1.345	0.435	1.777	NaN	100	NaN	0.665	0.587	0.466	1.028	0.809	1.106	1.087	0.903	NaN	NaN	NaN	0.883	NaN	0.923	0.832	0.931	1.293	1.788	1.577	0.94	1.107	1.168	0.809	1.485	0.462	1.089	0.819	0.459	NaN	NaN
50	3	NaN	NaN	1.565	1.221	NaN	1.469	NaN	1.647	NaN	NaN	1.738	NaN	NaN	0.989	0.96	NaN	16.968	1.41	0.658	0.748	0.923	0.951	0.89	1.324	1.104	0.706	NaN	0.817	0.67	NaN	0.855	0.79	1.274	1.066	1.128	1.197	1.706	1.123	0.62	0.586	1.9	1.282	1.215	1.165	1.069	5.279	NaN	NaN
50	3	0.69	NaN	1.917	1.244	NaN	NaN	NaN	1.601	NaN	1.197	NaN	NaN	NaN	1.1	1.088	NaN	11.943	2.476	0.633	0.783	0.825	1.073	0.814	1.266	1.234	0.687	NaN	NaN	NaN	0.672	NaN	0.827	1.297	1.137	1.247	1.194	1.735	1.085	0.609	1.032	1.905	1.174	1.292	1.09	1.051	5.662	1.236	NaN
50	3	NaN	1.434	NaN	NaN	1.15	1.522	0.893	2.017	NaN	1.587	NaN	NaN	1.391	0.979	1.123	NaN	12.639	NaN	0.668	0.789	0.858	1.234	0.829	1.264	1.281	0.735	NaN	NaN	NaN	0.658	NaN	0.887	1.322	1.271	1.19	1.226	1.794	1.141	0.604	0.803	1.964	1.272	1.304	1.122	1.146	6.061	NaN	NaN
135	3	NaN	NaN	NaN	NaN	NaN	NaN	1.284	1.592	NaN	NaN	NaN	NaN	NaN	1.16	1.171	NaN	1.407	1.015	0.804	0.759	0.83	0.456	0.943	1.051	1.115	0.566	NaN	NaN	NaN	1.013	NaN	0.893	1.009	1.35	1.712	0.96	0.824	1.074	1.473	1.149	1.564	0.795	1.046	0.886	1.361	0.426	NaN	NaN
135	3	NaN	NaN	NaN	NaN	NaN	NaN	NaN	1.443	NaN	NaN	0.663	NaN	NaN	1.024	1.162	NaN	1.351	1.604	0.774	0.725	0.867	0.457	0.931	1.03	1.173	0.563	NaN	NaN	NaN	1.053	0.608	0.964	0.981	1.433	1.617	0.946	0.834	1.151	1.406	1.214	1.579	0.746	1.023	0.968	1.369	0.413	NaN	NaN
135	3	NaN	NaN	4.29	NaN	NaN	0.784	1.367	1.43	NaN	NaN	NaN	1.605	NaN	1.378	1.135	NaN	1.079	NaN	0.828	0.724	0.836	0.406	0.974	1.011	1.255	0.545	NaN	NaN	NaN	0.887	0.847	0.962	1.052	1.434	1.493	0.968	0.833	1.078	1.319	1.189	1.53	0.783	0.826	0.915	1.344	0.347	NaN	2.822
57	3	NaN	NaN	NaN	NaN	NaN	0.927	NaN	1.176	NaN	NaN	1.324	NaN	NaN	1.157	0.657	NaN	1.014	NaN	0.595	0.501	0.746	1.102	0.867	1.109	1.168	0.572	NaN	NaN	NaN	0.849	NaN	0.808	1.089	1.191	1.169	1.052	1.412	1.011	0.84	1.506	1.793	0.969	0.789	1.045	1.359	0.585	NaN	1.295
57	3	NaN	NaN	NaN	NaN	NaN	NaN	NaN	1.252	0.785	NaN	1.295	NaN	NaN	1.223	0.993	NaN	1.932	2.507	0.616	0.548	0.883	0.992	0.87	1.118	1.214	0.586	NaN	NaN	NaN	NaN	NaN	0.852	1.089	1.166	1.232	1.07	1.445	0.985	1.023	NaN	1.707	0.971	1.102	1.022	1.41	0.599	NaN	NaN
57	3	NaN	NaN	NaN	NaN	NaN	0.936	NaN	1.274	NaN	NaN	NaN	NaN	NaN	1.134	0.997	NaN	2.358	1.306	0.644	0.52	0.862	0.914	0.884	1.169	1.292	0.584	NaN	NaN	NaN	NaN	NaN	0.849	1.147	1.243	1.181	1.07	1.448	1.01	0.828	1.119	1.86	0.916	1.192	1.013	1.373	0.836	NaN	NaN
23	3	NaN	NaN	NaN	NaN	NaN	NaN	3.054	3.171	NaN	NaN	NaN	NaN	NaN	1.434	0.963	NaN	0.694	1.084	0.759	0.761	1.038	1.176	0.876	1.089	0.82	0.556	NaN	NaN	NaN	1.12	NaN	1	0.992	1.237	1.291	1.108	1.071	1.048	0.856	0.921	1.581	1.068	1.353	0.889	1.133	2.328	NaN	NaN
23	3	NaN	NaN	NaN	NaN	NaN	NaN	NaN	3.47	NaN	NaN	0.721	NaN	NaN	1.593	0.971	NaN	1.032	1.687	0.731	0.764	1.048	1.111	0.884	1.068	0.822	0.573	NaN	NaN	NaN	1.026	0.573	1.123	0.976	1.324	1.255	1.17	1.082	1.099	0.795	1.155	1.707	1.082	1.465	0.958	1.217	2.308	NaN	NaN
23	3	NaN	NaN	3.733	NaN	NaN	0.778	3.114	2.705	NaN	NaN	NaN	1.457	NaN	1.795	0.94	NaN	2.495	NaN	0.777	0.754	1.056	1.179	0.911	1.011	0.92	0.564	NaN	NaN	NaN	0.705	0.792	1.11	1.041	1.34	1.245	1.152	1.1	1.078	0.745	1.031	1.628	1.057	1.321	0.977	1.15	2.455	NaN	1.003
19	3	NaN	NaN	NaN	NaN	NaN	NaN	4.475	4.533	NaN	NaN	NaN	NaN	NaN	1.35	1.124	NaN	0.964	1.249	0.729	0.791	0.824	0.479	0.852	1.154	1.286	0.531	NaN	NaN	NaN	1.077	NaN	0.975	1.1	1.456	1.337	1.977	1.084	1.003	1.292	1.677	1.326	1.502	0.905	1.117	1.207	1.438	NaN	NaN
19	3	NaN	NaN	NaN	NaN	NaN	NaN	NaN	4.926	NaN	NaN	1.16	NaN	NaN	1.484	1.16	NaN	1.092	0.365	0.694	0.723	0.88	0.467	0.867	1.165	1.311	0.539	NaN	NaN	NaN	1.051	0.842	1.033	1.021	1.519	1.313	2.047	1.102	1.057	1.196	1.855	1.382	1.505	1.007	1.122	1.254	1.619	NaN	NaN
19	3	NaN	NaN	3.501	NaN	NaN	0.595	4.469	3.851	NaN	NaN	NaN	0.381	NaN	1.63	1.152	NaN	1.718	NaN	0.73	0.718	0.81	0.539	0.844	1.089	1.369	0.533	NaN	NaN	NaN	1.083	1.066	1.028	1.066	1.54	1.258	2	1.102	1.086	1.2	1.715	1.37	1.523	1.169	1.107	1.159	1.491	NaN	1.042
[truncated: 206 more columns]
